# Supplementary material for: Comparative GC-MS Analysis of Fresh and Dried Curcuma Essential Oils with Insights into Their Antioxidant and Enzyme Inhibitory Activities
Source: Plants (Basel). 2023 Apr 27;12(9):1785. doi: 10.3390/plants12091785 (PMC10180709; doi:10.3390/plants12091785)
Supplement: Supplementary file 1 [file plants-12-01785-s001.zip]

Archive with 1 entries (1 files):
- plants-2219779-supplementary.pdf
